# Supplementary material for: Routine health management information system data in Ethiopia: consistency, trends, and challenges
Source: Glob Health Action. 2021 Jan 15;14(1):1868961. doi: 10.1080/16549716.2020.1868961 (PMC7833046; doi:10.1080/16549716.2020.1868961)
Supplement: Supplemental Material [file ZGHA_A_1868961_SM9413.zip]

Archive with 4 entries (4 files):
- Supplementary/Supplementary Figure 1.docx
- Supplementary/Supplementary Figure 2.docx
- Supplementary/Supplementary Table 1.docx
- Supplementary/Supplementary Table 2.docx
